# Supplementary material for: Improving the learning curve in monoportal endoscopic lumbar surgery: Development and validation of a porcine training model
Source: PLoS One. 2026 Feb 20;21(2):e0333656. doi: 10.1371/journal.pone.0333656 (PMC12923027; doi:10.1371/journal.pone.0333656)
Supplement: S1 — Complete case-level data including surgical times, complications, animal characteristics, and necropsy findings for all procedures. (XLSX) [file pone.0333656.s001.xlsx]

## Sheet: Case Summary Data
Case ID	Sex	Weight (kg)	Total Surgical Time (min)	Transforaminal Time (min)	Interlaminar Time (min)	Coagulation TF (sec)	Coagulation IL (sec)	Saline Usage (L)	Intraoperative Complications	Postoperative Complications	Necropsy Findings
1	F	45.85	192	58	54	45	12	8.2	Uncontrollable epidural bleeding	Hind limb paralysis	Spinal cord injury
2	F	47.6	181	52	49	8	2	7.6	None	None	No significant findings
3	F	43.25	157	49	48	18	3	6.8	None	None	No significant findings
4	M	52.95	167	54	53	12	5	9.1	None	Hind limb paralysis	No significant findings
5	F	40.8	140	50	45	22	1	5.2	None	None	No significant findings
6	F	36.3	90	40	38	8	0	3.4	None	None	No significant findings
7	M	39.2	122	45	42	78	8	5.9	Inadvertent durotomy	None	Cerebrospinal fluid fistula
8	F	33.8	110	42	39	15	2	4.1	Technically difficult access	Delayed ambulation	Small intramedullary hematoma
9	M	44	130	52	48	18	4	6.3	None	None	Epidural hematoma
10	M	44.9	120	48	46	22	3	5.8	None	None	No significant findings
11	M	45.2	111	45	41	25	6	4.7	None	None	Epidural hematoma
12	M	61.7	116	48	44	28	2	5.1	None	None	Epidural hematoma
13	F	46.1	115	46	40	8	10	4.2	Technically difficult interlaminar approach	Hind limb paralysis	Spinal cord injury

## Sheet: Summary Statistics
Parameter	Mean	SD
Total Cases	13
Mean Total Surgical Time (min)	134.7	32.3
Mean Transforaminal Time (min)	53.3	18.5
Mean Interlaminar Time (min)	51.5	17.6
Mean Coagulation Time TF (sec)	20.1	33.1
Mean Coagulation Time IL (sec)	4.1	10.7
Mean Saline Usage (L)	5.2	1.8
Weight (kg)	44.74	5.3
Spearman Correlation Coefficient (ρ)	-0.73
P-value	0.004

## Sheet: Learning Curve Data
Case Number (Sequence)	Total Operative Time (min)
1	192
2	181
3	157
4	167
5	140
6	90
7	122
8	110
9	130
10	120
11	111
12	116
13	115
